# Supplementary material for: Determination of thoracic and lumbar spinal processes by their percentage position between C7 and the PSIS level
Source: BMC Res Notes. 2013 Feb 11;6:58. doi: 10.1186/1756-0500-6-58 (PMC3598670; doi:10.1186/1756-0500-6-58)
Supplement: Additional file 1 — Raw data is given in centimeters unless stated otherwise. [file 1756-0500-6-58-S1.csv]

Nummer	Proband	Koerpergroesse	Sex	Alter	C7_S2_Tester1	C7_S2_Tester2	C7_S2_Mean	C7_S2_Differenz	T4_Tester1	T4_Tester2	T4_Mean	T4_Differenz	T4_ProzentMean	T7_Tester1	T7_Tester2	T7_Mean	T7_Differenz	T7_ProzentMean	T10_Tester1	T10_Tester2	T10_Mean	T10_Differenz	T10_ProzentMean	L1_Tester1	L1_Tester2	L1_Mean	L1_Differenz	L1_ProzentMean	L4_Tester1	L4_Tester2	L4_Mean	L4_Differenz	L4_ProzentMean
4	J	164	1	31	49.4	49	49.2	0.4	11.1	11.2	11.15	-0.1	23	20.9	20.6	20.75	0.3	42	27.1	27.5	27.3	-0.4	55	34.3	34.2	34.25	0.1	70	40.4	40.2	40.3	0.2	82
6	M	164	1	35	48.6	48.7	48.65	-0.1	10.2	10.2	10.2	0	21	16.8	17.5	17.15	-0.7	35	24	24.1	24.05	-0.1	49	32.8	33	32.9	-0.2	68	40.6	40.7	40.65	-0.1	84
7	C	163	1	41	45.1	45.2	45.15	-0.1	10	10	10	0	22	17.9	18	17.95	-0.1	40	26.5	26.8	26.65	-0.3	59	34.6	34.8	34.7	-0.2	77	40	40.1	40.05	-0.1	89
8	S	157	1	27	46.2	46.3	46.25	-0.1	10.1	10.3	10.2	-0.2	22	19	18.8	18.9	0.2	41	26.5	26.3	26.4	0.2	57	34.1	34.2	34.15	-0.1	74	40.9	40.8	40.85	0.1	88
11	A	169	1	50	48.9	48.8	48.85	0.1	8.3	8.3	8.3	0	17	17.2	16.9	17.05	0.3	35	24.6	24.3	24.45	0.3	50	32.8	33.2	33	-0.4	68	39.8	40	39.9	-0.2	82
13	C	167	1	33	48.5	48	48.25	0.5	9.5	9.3	9.4	0.2	19	19.5	19.2	19.35	0.3	40	26.8	26.5	26.65	0.3	55	35.1	34.7	34.9	0.4	72	43.5	43.3	43.4	0.2	90
14	R	169	1	50	47.6	47.6	47.6	0	10	9.9	9.95	0.1	21	18.4	18.5	18.45	-0.1	39	27.1	27	27.05	0.1	57	35.6	35.8	35.7	-0.2	75	40.9	41.2	41.05	-0.3	86
15	As	169	1	23	47.2	47.7	47.45	-0.5	8.9	9.3	9.1	-0.4	19	17.6	18.9	18.25	-1.3	38	24.3	24.9	24.6	-0.6	52	33.3	33.6	33.45	-0.3	70	40.3	40.7	40.5	-0.4	85
17	L	170	1	25	47	47.1	47.05	-0.1	9.2	9.5	9.35	-0.3	20	18	18.2	18.1	-0.2	38	25	25.1	25.05	-0.1	53	33.8	34	33.9	-0.2	72	40.6	40.8	40.7	-0.2	87
21	H	163	1	22	50.2	50.2	50.2	0	10	10.4	10.2	-0.4	20	19.1	19.1	19.1	0	38	26.6	26.6	26.6	0	53	35	35.1	35.05	-0.1	70	42.9	43	42.95	-0.1	86
22	D	167	1	24	49.2	49	49.1	0.2	9.1	9.1	9.1	0	19	16.5	16.5	16.5	0	34	23.5	23.4	23.45	0.1	48	30.5	30.6	30.55	-0.1	62	39.5	39.7	39.6	-0.2	81
1	M	187	0	44	53.5	53.2	53.35	0.3	12.3	12	12.15	0.3	23	21.6	21.5	21.55	0.1	40	29.5	29.5	29.5	0	55	37.5	37.6	37.55	-0.1	70	45.1	45.6	45.35	-0.5	85
2	B	174	0	25	50.7	51	50.85	-0.3	10.6	10.2	10.4	0.4	20	20.4	19.8	20.1	0.6	40	27.4	27.1	27.25	0.3	54	35.8	35.5	35.65	0.3	70	44.2	44.5	44.35	-0.3	87
3	Ma	173	0	38	49.8	49.6	49.7	0.2	11.4	11.3	11.35	0.1	23	21.5	20.6	21.05	0.9	42	29.4	28.8	29.1	0.6	59	37	36.6	36.8	0.4	74	44.1	43.6	43.85	0.5	88
5	Do	191	0	24	52.3	52.4	52.35	-0.1	11	11.4	11.2	-0.4	21	21.4	21.9	21.65	-0.5	41	28.3	28.8	28.55	-0.5	55	37.8	37.7	37.75	0.1	72	45.2	44.9	45.05	0.3	86
9	W	197	0	51	57.7	58.4	58.05	-0.7	9.5	9.6	9.55	-0.1	16	21.5	21.9	21.7	-0.4	37	30.3	30.5	30.4	-0.2	52	39.8	40	39.9	-0.2	69	50.3	50.6	50.45	-0.3	87
10	Ar	194	0	48	56.5	56.3	56.4	0.2	11.6	11.6	11.6	0	21	22.4	22.1	22.25	0.3	39	29.7	29.9	29.8	-0.2	53	38.7	39.1	38.9	-0.4	69	50.3	50.2	50.25	0.1	89
12	P	188	0	34	52.5	52.9	52.7	-0.4	13	13.2	13.1	-0.2	25	21	21.2	21.1	-0.2	40	29.2	29.7	29.45	-0.5	56	38.2	38.4	38.3	-0.2	73	44.7	45	44.85	-0.3	85
16	Ci	182	0	32	52.7	52.6	52.65	0.1	11.6	11.6	11.6	0	22	21.8	21.8	21.8	0	41	29.8	29.8	29.8	0	57	39.4	39.3	39.35	0.1	75	47.1	47.2	47.15	-0.1	90
18	B	180	0	42	55.4	55.5	55.45	-0.1	12.5	12.3	12.4	0.2	22	21.1	21.2	21.15	-0.1	38	28.7	28.6	28.65	0.1	52	37.7	38.2	37.95	-0.5	68	47.5	47.5	47.5	0	86
19	Lu	183	0	26	54.2	54.3	54.25	-0.1	12.7	12.6	12.65	0.1	23	21.1	21.4	21.25	-0.3	39	29.1	29.5	29.3	-0.4	54	38.2	38.1	38.15	0.1	70	46.6	46.5	46.55	0.1	86
20	Si	188	0	25	55	55.2	55.1	-0.2	12.6	12.8	12.7	-0.2	23	22.1	22.9	22.5	-0.8	41	30	30.2	30.1	-0.2	55	39.3	39.6	39.45	-0.3	72	47.3	47.5	47.4	-0.2	86
